# Supplementary material for: Transverse tendon stiffness is reduced in people with Achilles tendinopathy: A cross-sectional study
Source: PLoS One. 2019 Feb 20;14(2):e0211863. doi: 10.1371/journal.pone.0211863 (PMC6382130; doi:10.1371/journal.pone.0211863)
Supplement: S1 Dataset — (XLSX) [file pone.0211863.s001.xlsx]

## Sheet: myoton study data July 10th
Participant	Injuredorhealthy	Thickness	waistcercumferenceincm	visaascore	ageinyrs	runningdaysperweek		weeklyrunningdistanceinkm	runningexperienceinyears	standingheightincm	bodymassinkg	BMI	sexassignedatbirth	day1stiff	day2stiff	stiffAVG	injuredleg	handedness
1	1	6.32	80.5	68	60.5	3		30	40	167.8	62	22.0195	1	715	727	721	2	1
2	1	5.53	95	84	44	4		40	5	175.1	89.85	29.3053	1	861	823	842	2	1
3	1	6.02	77.5	62	37	2		50	17	168.2	69.45	24.5482	2	903	874	888.5	2	1
6	1	6.81	81.4	76	48	6		80	6	162.9	62.55	23.5714	1	920	737	828.5	2	1
7	1	6.63	85	69	35	3		25	18	178.6	75.35	23.6222	1	836	825	830.5	2	1
8	1	6.81	67	62	51	5		60	20	158.3	58.3	23.2652	2	710	666	688	2	1
14	1	9.02	71.4	70	50	1		15	10	167.64	63.5	22.5953	2	729	709	719	2	1
10	1	7.39	70.3	55	60	5		55	20	155.9	60.25	24.7893	2	614	615	614.5	2	1
16	1	6.89	99.5	69	42	3.5		27.5	17	180.6	100.3	30.7514	1	802	805	803.5	1	2
17	1	6.83	61.8	74	56	4		50	25	162	50.05	19.071	2	843	822	832.5	1	1
9	2	4.46	82	100	41	4		40	15	170	68	23.5294	2	807	778	792.5	#NULL!	1
11	2	4.56	90.5	100	54	3		25	2.5	154.3	63.05	26.4821	2	849	842	845.5	#NULL!	1
12	2	5.98	102.2	98	39	3		30	9	177.3	97.1	30.8889	1	923	971	947	#NULL!	1
13	2	6.69	82	100	32	7		125	10	186.7	76.7	22.0043	1	926	933	929.5	#NULL!	1
15	2	6.08	78.2	100	26	3.5		45	13	186	75.95	21.9534	1	960	957	958.5	#NULL!	1
20	2	4.48	74.5	100	49	2.5		15	1.5	161.3	69	26.5204	2	835	815	825	#NULL!	1
21	2	5.52	73.9	100	57	2		10	20	163.7	69.5	25.9351	2	849	824	836.5	#NULL!	1
22	2	4.99	74.4	100	54	2		8	10	156.6	53.3	21.7342	2	833	797	815	#NULL!	1
23	2	5.3	82.7	100	34	3.5		40	10	162.1	71.3	27.1346	2	825	917	871	#NULL!	1
24	2	4.58	81.1	100	33	4		40	7	170.3	65.2	22.4811	2	1034	1051	1042.5	#NULL!	1
25	2	5.1	93.6	100	53	3		20	10	172.9	84.15	28.1491	1	872	923	897.5	#NULL!	1
26	2	5.31	80	100	64	4		30	15	175	78	25.4694	1	774	768	771	#NULL!	1
27	2	6.25	83	100	65	3		30	15	172.7	70.31	23.574	1	825	831	828	#NULL!	1
28	2	7.5	78.7	100	48	6		60	30	152.4	52.2	22.475	2	954	834	894	#NULL!	1
29	2	5.42	81.28	100	70	3		19.3	12	185.42	69.85	20.3167	1	832	861	846.5	#NULL!	1
thickness and stiffness						age and stiffness					waist and stiffness				VISA-A and stiffness
